# Supplementary material for: QTL mapping reveals candidate genes for main agronomic traits in Luffa based on a high-resolution genetic map
Source: Front Plant Sci. 2022 Nov 18;13:1069618. doi: 10.3389/fpls.2022.1069618 (PMC9716215; doi:10.3389/fpls.2022.1069618)
Supplement: Supplementary file 2 [file Table_1.xlsx]

## Sheet: Table S1
SUPPLEMENTARY TABLE S1. Description of phenotypic traits
Category	Trait	Abbreviation	Description	Unit
Maturity related traits	First male flower node	FMFN	Node where the first male flower grows for each plant
	First female flower node	FFFN	Node where the first female flower grows for each plant
	First fruit node	FFRN	Node where the first fruit grows for each plant
	Flowering time	FT	The daily time when male flowers bloom for each plant
Flower size related traits	Male flower diameter	MFD	Diameter of the male flower	mm
Plant growth related traits	Total number of internodes	TNI	Total number of internodes of the main stem per plant
	Growth rate	GR	Being caculated using the formula: GR = (TNI2 - TNI1) / 6, referring the average growth rate of the main stem from may 18 (TNI1) to may 24 (TNI2) in 2015
	The 7th Internode length	IL_7th	Length of the 7th internode per plant	cm
	The 8th Internode length	IL_8th	Length of the 8th internode per plant	cm
	The 9th Internode length	IL_9th	Length of the 9th internode per plant	cm
	The average Internode length	IL_AV	The average length of the 7th, 8th and 9th internodes per plant	cm
	The 7th Internod diameter	ID_7th	Diameter of the 7th internode per plant	mm
	The 8th Internod diameter	ID_8th	Diameter of the 8th internode per plant	mm
	The 9th Internod diameter	ID_9th	Diameter of the 9th internode per plant	mm
	The average Internode diameter	ID_AV	The average diameter of the 7th, 8th and 9th internodes per plant	mm
	Branch number	BN	Number of branches per plant
	Total branch length	TBL	Total length of all branches per plant	cm
Fruit related traits	Young fruit length	YFL	Length of young fruit 8 days after pollination	cm
	Young fruit diameter	YFD	Diameter of young fruit 8 days after pollination	mm
	Young fruit peduncle length	YFPL	Peduncle length of young fruit 8 days after pollination	cm
	Young fruit peduncle diameter	YFPD	Peduncle diameter of young fruit 8 days after pollination	mm
	Old fruit length	OFL	The final fruit length	cm
	Old fruit diameter	OFD	The final fruit diameter	mm
	Old fruit peduncle length	OFPL	The final fruit peduncle length	cm
	Old fruit peduncle diameter	OFPD	The final fruit peduncle diameter	mm

## Sheet: Table S2
SUPPLEMENTARY TABLE S2. Summary of sequencing data
Samples	Clean_bases (bp)	Q30 (%)	GC content (%)	Mapping_rate (%)	Average_depth
Paternal parent	2325088992	90.92	41.01	90.35	6.74×
Maternal parent	2108159284	91.52	40.49	98.62	1.54×
Offspring_average	3.61344e+08	91.59	40.68	96.46	1.45×
GC, guanine cytosine

## Sheet: Table S3
SUPPLEMENTARY TABLE S3. Statistics of polymorphism markers between parental lines according to genetic encoding rules
Marker type	Maternal genotype	Paternal genotype	Numbers
aa×bb	aa	bb	319601
nn×np	nn	np	63061
cc×ab	cc	ab	953
ef×eg	ef	eg	76
ab×cd	ab	cd	1
ab×cc	ab	cc	16
hk×hk	hk	hk	1191
lm×ll	lm	ll	3503
Total markers			388402

## Sheet: Table S4
SUPPLEMENTARY TABLE S4. Description of basic characteristics for the 13 genetic linkage groups
Linkage Group	Total Marker number	Total distance (cM)	Average distance (cM)	Max gap (cM)
LG1	481	160.45	0.33	8.72
LG2	338	145.27	0.43	17.5
LG3	392	167.04	0.43	16.99
LG4	300	198.33	0.66	11.57
LG5	418	151.16	0.36	11.09
LG6	389	151.5	0.39	10.61
LG7	377	159.75	0.42	18.01
LG8	386	199.21	0.52	13.99
LG9	243	174.21	0.72	15.48
LG10	313	186.29	0.6	13.51
LG11	237	144.09	0.61	14.98
LG12	346	235.25	0.68	15.47
LG13	453	174.19	0.38	16.99
Total	4673	2246.74	0.48	18.01
LG, linkage group

## Sheet: Table S5
SUPPLEMENTARY TABLE S5. Phenotypic correlation coefficients for all phenotypic traits
	FMFN	FFFN	FFRN	FT	MFD	GR	TNI	IL_7th	IL_8th	IL_9th	IL_AV	ID_7th	ID_8th	ID_9th	ID_AV	BN	TBL	YFL	YFD	YFPL	YFPD	OFL	OFD	OFPL	OFPD
FMFN	1	0.09	0.085	-0.037	0.142	-0.02	-0.131	-0.079	-0.22*	-0.24*	-0.21*	-0.148	-0.025	-0.094	-0.105	-0.161	-0.169	-0.082	0.089	0.01	-0.118	-0.068	0.131	0.126	-0.022
FFFN		1	0.83**	0.166	0.108	0.118	0.34**	-0.079	-0.189	-0.09	-0.141	0.023	0.121	0.19	0.126	0.30**	0.21*	-0.125	-0.019	0.01	-0.164	0.075	-0.023	0.076	-0.106
FFRN			1	0.19	0.177	0.111	0.34**	-0.08	-0.20*	-0.06	-0.136	-0.014	0.09	0.166	0.09	0.30**	0.24*	0.006	0.004	0.051	-0.062	0.104	0.008	0.24*	-0.098
FT				1	-0.172	0.22*	0.189	0.02	-0.005	-0.055	-0.015	-0.128	-0.144	0.02	-0.104	0.086	0.011	0.22*	0.025	0.021	0.163	0.142	0.162	0.182	0.173
MFD					1	-0.116	-0.111	0.048	0.24*	0.33**	0.25*	0.046	0.164	0.179	0.149	0.141	0.23*	0.113	0.104	0.16	-0.03	0.083	0.117	0.29**	-0.079
GR						1	0.44**	-0.109	-0.09	-0.074	-0.106	-0.162	-0.163	-0.17	-0.193	0.158	0.009	0.065	0.085	0.043	-0.002	0.002	0.014	0.113	0.187
TNI							1	-0.004	-0.12	-0.126	-0.1	0.30**	0.40**	0.40**	0.43**	0.48**	0.34**	0.092	0.015	0.003	0.003	0.11	-0.02	0.14	-0.021
IL_7th								1	0.59**	0.48**	0.80**	0.009	-0.032	0.125	0.035	0.062	0.15	-0.01	-0.105	0.152	0.037	0.189	-0.059	0.22*	0.23*
IL_8th									1	0.70**	0.90**	0.03	0	0.081	0.041	0.087	0.28**	0.17	0.001	0.119	0.081	0.26**	0.037	0.25*	0.26**
IL_9th										1	0.85**	0.009	0.05	0.056	0.045	0.127	0.26**	0.1	-0.027	0.033	0.005	0.132	-0.01	0.24*	0.15
IL_AV											1	0.019	0.007	0.102	0.047	0.109	0.27**	0.105	-0.049	0.119	0.049	0.23*	-0.01	0.27**	0.25*
ID_7th												1	0.59**	0.52**	0.84**	0.35**	0.27**	0.009	0.107	-0.053	0.027	0.12	0.081	-0.12	-0.05
ID_8th													1	0.64**	0.88**	0.41**	0.38**	-0.081	0.029	-0.044	-0.12	0.044	0.04	-0.121	-0.193
ID_9th														1	0.83**	0.47**	0.40**	-0.038	0.098	0.028	0.114	0.099	0.186	0.01	-0.058
ID_AV															1	0.49**	0.41**	-0.042	0.092	-0.03	0.003	0.104	0.116	-0.095	-0.12
BN																1	0.73**	0.004	-0.027	0.019	-0.107	0.121	-0.009	-0.018	-0.122
TBL																	1	0.076	-0.132	0.008	-0.152	0.22*	0.005	0.069	-0.091
YFL																		1	0.139	-0.005	0.41**	0.59**	0.076	0.50**	0.27**
YFD																			1	0.014	0.29**	0.19	0.60**	0.059	0.27**
YFPL																				1	0.116	0.32**	-0.044	0.52**	0.21*
YFPD																					1	0.30**	0.21*	0.33**	0.40**
OFL																						1	0.115	0.38**	0.40**
OFD																							1	0	0.22*
OFPL																								1	0.28**
OFPD																									1

## Sheet: Table S6
SUPPLEMENTARY TABLE S6. Quantitative trait loci identified for all the phenotypic traits in Luffa
Trait	QTL	LG	Position(cM)	LOD	PVE (%)	Additive_effect	Physical Position (bp)	Gene number
First male flower node	qFMFN1	1	35.11	4.71	14	1.66	Chr10: 61275113-63101022	185
First female flower node	qFFFN2	8	136.21	3.83062	9.7296	-8.0208	Chr07: 47179965- 50313847	375
First female flower node	qFFFN1	10	8.81	5.07709	17.2004	-10.5812	Chr01: 20859651-30012395	69
First female flower node	qFFFN3	11	66.21	4.58849	12.2497	-9.1487	Chr13: 42325182- 43445196	56
First fruit node	qFFRN2	4	126.61	4.84	15	9.8	Chr11: 55209344-56147438	75
First fruit node	qFFRN1	8	132.91	6.75	18	-11.41	Chr07: 47179965- 48401138	160
Flowering time	qFT4	10	72.31	3.65	5	-0.64	Chr01: 36471525- 42592233	246
Flowering time	qFT3	10	74.81	4.32	6	-0.7	Chr01: 10825445-12697825	39
Flowering time	qFT2	10	97.21	3.81	5	-0.58	Chr01: 5067511 - 5361667	23
Flowering time	qFT1	10	104.81	3.71	5	-0.5	Chr01: 2073632-4953101	206
Flowering time	qFT5	13	46.61	16.02	26	-1.17	Chr09: 2979552-3098854	7
Flowering time	qFT6	13	56.31	3.74	8	-0.66	Chr09: 9671778-15729346	112
Male flower diameter (mm)	qMFD 1	7	85.51	4.41	12	-0.87	Chr05: 51576358- 52736201	130
Male flower diameter (mm)	qMFD2	8	121.11	4.12	12	-0.88	Chr07: 42756142- 44823034	197
Male flower diameter (mm)	qMFD3	8	128.81	5.85	16	-1.03	Chr07: 45835115- 46322910	49
Growth rate	qGR1	4	56.71	7	23	-0.37	Chr11: 13303675- 17192235	159
The 7th Internode length (cm)	qIL2	7	47.71	4.67	14	3.97	Chr05: 1866914-3550322	37
The 8th Internode length (cm)	qIL5	7	42.31	4.02	11	2.64	Chr07: 16213580-22259709	68
The 9th Internode length (cm)	qIL1	7	46.81	3.84	11	2.42	Chr05: 1866877- 3550322	37
The 9th Internode length (cm)	qIL3	7	74.41	4.47	14	-2.66	Chr05: 45375520- 48801762	282
The 9th Internode length (cm)	qIL4	7	80.91	5.07	15	-2.7	Chr05: 48801762- 50084728	127
The average Internode diameter (mm)	qID1	5	34.01	5.11	20	0.74	Chr08: 43792873- 56996454	1064
The average Internode diameter (mm)	qID2	13	59.41	3.76	11	-0.61	Chr09: 30223479- 30247156	1
Total branch length (cm)	qTBL1	1	73.01	3.69	10	-86.98	Chr10: 54193648-54449151	43
Young fruit length (cm)	qYFL1	12	197.31	5.65	15	-7.34	Chr12: 37102890-41103948	103
Young fruit diameter (mm)	qYFD3	1	78.01	4.17	13	-5.56	Chr10: 51131930- 52918676	190
Young fruit diameter (mm)	qYFD2	1	83.41	5.42	16	-7.32	Chr10: 47161025- 50002191	255
Young fruit diameter (mm)	qYFD1	10	49.31	5.82	16	6.29	Chr01: 46578230- 47649739	118
Young fruit peduncle length (cm)	qYFPL1	2	87.31	4.48	8	2.57	Chr04: 47046241- 48245368	110
Young fruit peduncle length (cm)	qYFPL3	6	75.41	4.97	10	-4.1	Chr06: 15977608-23743139	151
Young fruit peduncle length (cm)	qYFPL2	7	145.31	17.8	40	30.02	Chr05: 20680475- 40688731	493
Young fruit peduncle length (cm)	qYFPL5	8	82.21	23.12	47	-32.52	Chr07: 24011886-31403245	129
Young fruit peduncle length (cm)	qYFPL4	8	169.11	5.92	13	8.09	Chr07: 21495111-30774055	138
Young fruit peduncle diameter (mm)	qYFPD 1	2	102.81	4.18	11	-1.1	Chr04: 55566023- 56281161	81
Young fruit peduncle diameter (mm)	qYFPD 2	2	107.81	3.87	10	-1.04	Chr04: 56281161- 59359530	405
Young fruit peduncle diameter (mm)	qYFPD 3	8	164.41	4.52	12	-1.15	Chr07: 33116137- 36024085	94
Old fruit length (cm)	qOFL1	5	77.61	3.55	9	-5.69	Chr08: 14531959- 17477965	65
Old fruit peduncle length (cm)	qOFPL3	5	60.91	6.17	19	-2.52	Chr08: 50545219- 52042720	147
Old fruit peduncle length (cm)	qOFPL2	5	69.61	7.23	24	-2.79	Chr08: 45438933- 48106120	170
Old fruit peduncle length (cm)	qOFPL1	5	74.91	3.46	11	-1.86	Chr08: 17314612- 29475101	152
QTL, quantitative trait locus; LG, linkage group; LOD, logarithm of odds; PVE, phenotypic variance explained.

## Sheet: Table S7
SUPPLEMENTARY TABLE S7. Prioritized candidate genes for the three key types of agronomic phenotypes
Key phenotypes	Gene name	Chromosome	Gene start	Gene end	Gene description
Flowering time	Lac01g003380	Chr01	4773255	4779861	phytochrome C
	Lac01g013890	Chr01	42293368	42297964	PREDICTED: putative casein kinase II subunit beta-4 isoform X1
	Lac01g012970	Chr01	40410351	40416332	MADS-box transcription factor 6
	Lac01g012980	Chr01	40426591	40437116	MADS-box protein SOC1 isoform X1
Fruit shape	Lac10g017950	Chr10	52361070	52362788	PREDICTED: cyclin-U4-1
	Lac10g018520	Chr10	52819107	52821309	putative cyclin-D6-1
	Lac10g016980	Chr10	51393724	51395527	cyclin-dependent kinase inhibitor 4-like
	Lac10g015340	Chr10	49799540	49800695	auxin-responsive protein IAA4-like
	Lac10g015350	Chr10	49816625	49818513	PREDICTED: auxin-responsive protein IAA14
	Lac10g015060	Chr10	49458859	49461060	PREDICTED: protein IQ-DOMAIN 14
Internode development	Lac05g013760	Chr05	47746122	47751009	gibberellin 20-oxidase-like protein
	Lac05g015210	Chr05	49509395	49512352	gibberellin receptor GID1B-like
	Lac05g015430	Chr05	49708805	49712921	PREDICTED: protein TRANSPORT INHIBITOR RESPONSE 1
	Lac05g014130	Chr05	48222806	48225561	PREDICTED: auxin-induced protein AUX28-like
	Lac05g014150	Chr05	48250438	48251369	auxin-induced protein 22D-like
	Lac05g011950	Chr05	45491593	45496635	ethylene-responsive transcription factor-like protein At4g13040
	Lac05g013220	Chr05	47081947	47082829	ethylene-responsive transcription factor ERF113-like
	Lac05g013900	Chr05	47880484	47881131	ethylene-responsive transcription factor 1B-like
	Lac05g013910	Chr05	47911762	47912476	ethylene-responsive transcription factor ERF098-like
	Lac05g013920	Chr05	47917890	47918506	ethylene-responsive transcription factor ERF096-like
	Lac05g013330	Chr05	47194427	47197408	protein TIFY 9-like isoform X2
	Lac09g006860	Chr09	30238737	30270743	PREDICTED: protein CROWDED NUCLEI 3
